# Supplementary material for: Pre-vaccine serotype composition within a lineage signposts its serotype replacement – a carriage study over 7 years following pneumococcal conjugate vaccine use in the UK
Source: Microb Genom. 2017 Jun 9;3(6):e000119. doi: 10.1099/mgen.0.000119 (PMC5628697; doi:10.1099/mgen.0.000119)
Supplement: Supplementary File 1 [file mgen-3-119-s001.xlsx]

## Sheet: Cluster p-values
		2006/7 vs 2009/10		2006/7 vs 2012/13		2009/10 vs 2012/13
BAPS	Isolate count	p-value	adjusted p-value	p-value	adjusted p-value	p-value	adjusted p-value	Comments	R/M	rho/theta	Number of recombinations	Reference strain data	Serotype count
1	43	<0.0001*	<0.0001*	<0.0001*	<0.0001*	0.5201	0.862271	Decrease	11.46	0.13	260	CTRR01000001-CTRR01000006	1
3	26	0.6228	0.89035	0.5702	0.89035	1	1		7.76	0.1	145	ERR047152	3
4	66	0.1346	0.4711	0.5955	0.89035	0.5114	0.862271	Replacement	7.33	0.09	293	ERR045378	3
5	43	0.0353*	0.20389	0.0171*	0.13466	0.8001	1	Increase	9.35	0.12	465	ERR657263	6
6	18	0.0607	0.29416	0.1698	0.49799	0.7058	0.926362		8.47	0.12	274	ERR657126	2
7	14	1	1	0.6501	0.89035	0.3833	0.80493		10.21	0.1	79	ERR657084	2
8	44	0.1739	0.49799	0.1273	0.4711	1	1		5.71	0.08	438	ERR657198	3
9	11	0.6721	0.9009	0.6431	0.89035	1	1		9.33	0.11	64	ERR657269	1
10	56	0.4496	0.86227	0.5917	0.89035	1	1	Replacement	6.69	0.09	250	ERR657290	3
11	16	0.0011*	0.0231	0.126	0.4711	0.1535	0.483525	Decrease	16.28	0.17	119	ERR657024	6
12	52	0.0062*	0.09765	0.1273	0.4711	0.3232	0.754133	Increase	4.72	0.06	90	CP002121	1
13	33	0.3592	0.80493	0.1421	0.47117	0.6497	0.890354		5.17	0.09	95	ERR046163	1
14	11	0.6228	0.89035	1	1	1	1		0.05	0	1	ERR046144	1
15	48	1	1	1	1	1	1		0.83	0.01	15	https://github.com/nickloman/pneumococcus-6C-study/blob/master/assemblies/SOT2073-PE/454Scaffolds.fna	4
16	12	1	1	0.5121	0.86227	0.5201	0.862271		0.27	0.02	9	PRJNA50733	1
17	14	1	1	0.0112*	0.1008	0.0356*	0.203891	Increase	1.99	0.03	14	ERR657088	1
18	20	0.0299*	0.20389	0.4138	0.84095	0.2481	0.679578	Increase	4.4	0.08	50	ERR657354	1
19	8	0.4789	0.86227	0.308	0.74897	0.0594	0.294162		2.83	0.04	218	ERR657361	3
20	14	1	1	0.0112*	0.1008	0.0086*	0.1008	Increase	2.35	0.04	29	ERR657021	1
21	12	1	1	0.308	0.74897	0.3833	0.80493		5.87	0.07	36	CP001015	1
2(Bin)	111	0.5019	0.86227	0.0788	0.3546	0.3091	0.748973		N/A	N/A	N/A	N/A	N/A
